# Supplementary material for: Effectiveness of Non-Pharmacological Interventions for Reducing Self-Stigma in Adults with Severe Mental Illness: A Systematic Review and Meta-Analysis
Source: Healthcare (Basel). 2026 Jun 24;14(13):1841. doi: 10.3390/healthcare14131841 (PMC13361077; doi:10.3390/healthcare14131841)
Supplement: Supplementary file 1 [file healthcare-14-01841-s001.zip]

Archive with 1 entries (1 files):
- healthcare-4310454-supplementary.pdf
